# Supplementary material for: Chemokine gene expression in lung CD8 T cells correlates with protective immunity in mice immunized intra-nasally with Adenovirus-85A
Source: BMC Med Genomics. 2010 Oct 13;3:46. doi: 10.1186/1755-8794-3-46 (PMC2967494; doi:10.1186/1755-8794-3-46)
Supplement: Additional file 1 — List of 550 transcripts differentially expressed between lung i.n. and spleen i.d. [file 1755-8794-3-46-S1.XLSX]

## Sheet: Sheet1
Additional File 1
T Test lung i.n. v spleen i.d. unpaired p-value P <= 0.05
Fold change >= 2.0
#Fold-Change cut-off : 2.0
#Pairing option : Pairs of conditions
#Minimum number of pairs:1 out of 1 condition pairs.
# Technology : Illumina.SingleColor.MouseWG-6_V2_0_R0_11278593_A
ProbeID	Fold change([D] vs [A])	Symbol	Entrez_Gene_ID	Accession	Definition
990767	2.00599	Ednrb	13618	NM_007904.2	Mus musculus endothelin receptor type B (Ednrb), mRNA.
7320053	2.00644	Gpx3	14778	NM_008161.1	Mus musculus glutathione peroxidase 3 (Gpx3), mRNA.
240433	2.00664	Dhrs6	69772	NM_027208.1	Mus musculus 3-hydroxybutyrate dehydrogenase, type 2 (Bdh2), mRNA.
2940192	2.01004	E130301L11Rik		AK021408
7040100	2.01562	Slco2a1	24059	NM_033314.2	Mus musculus solute carrier organic anion transporter family, member 2a1 (Slco2a1), mRNA.
6560707	2.02229	2310075M15Rik		XM_283052
1470465	2.02285	Calca		NM_007587
1410735	2.03634	Gpnmb	93695	NM_053110.2	Mus musculus glycoprotein (transmembrane) nmb (Gpnmb), mRNA.
5360674	2.03772	Ace		NM_009598
3180681	2.04434	Lims2	225341	NM_144862.1	Mus musculus LIM and senescent cell antigen like domains 2 (Lims2), mRNA.
2470161	2.04994	Uaca		NM_028283
4640711	2.06353	Edn1	13614	NM_010104.2	Mus musculus endothelin 1 (Edn1), mRNA.
3440021	2.09477	Csf1		NM_007778.1
4860424	2.10397	Smcx		AK028739
2060291	2.10663	Egfl7	353156	NM_198724.1	Mus musculus EGF-like domain 7 (Egfl7), transcript variant b, mRNA.
4290324	2.1084	9130404D14Rik	227737	NM_146119.1	Mus musculus RIKEN cDNA 9130404D14 gene (9130404D14Rik), mRNA.
150184	2.1115	6330414G02Rik
2940681	2.12403	Gata2	14461	NM_008090.3	Mus musculus GATA binding protein 2 (Gata2), mRNA.
3290315	2.12427	Hspa12b		NM_028306.2
4220280	2.12845	Gpihbp1		XM_128001.2
2650239	2.13025	D8Ertd594e		NM_133791.3
6100132	2.13042	2610024H22Rik
1190202	2.14086	Olfml3		NM_133859.1
6510162	2.14201	Tbx3	21386	NM_011535.2	Mus musculus T-box 3 (Tbx3), transcript variant 1, mRNA.
2140039	2.14327	Ldb2		NM_010698.2
5690246	2.14688	Gbp1	14468	NM_010259.1	Mus musculus guanylate nucleotide binding protein 1 (Gbp1), mRNA.
3060040	2.14793	Cxcl13		NM_018866.1
6040026	2.15246	Cmya4		NM_178680.2
3420280	2.18122	Chka	12660	NM_001025566.1	Mus musculus choline kinase alpha (Chka), transcript variant 2, mRNA.
6510397	2.18285	Ankrd47	80880	NM_030697.1	Mus musculus ankyrin repeat domain 47 (Ankrd47), mRNA.
6130561	2.18571	Plau	18792	NM_008873.2	Mus musculus plasminogen activator, urokinase (Plau), mRNA.
3130630	2.19586	Cdkn1a	12575	NM_007669.2	Mus musculus cyclin-dependent kinase inhibitor 1A (P21) (Cdkn1a), mRNA.
1780450	2.21089	Adcy4	104110	NM_080435.1	Mus musculus adenylate cyclase 4 (Adcy4), mRNA.
2510382	2.21618	3732412D22Rik		XM_194207.3
6660091	2.22143	LOC277837		XM_204184.2
6110671	2.22243	LOC223672		XM_128064.4
5260494	2.22758	Tjp1	21872	NM_009386.1	Mus musculus tight junction protein 1 (Tjp1), mRNA.
2630333	2.23361	Robo4	74144	NM_028783.2	Mus musculus roundabout homolog 4 (Drosophila) (Robo4), mRNA.
5130148	2.24291	Sparc	20692	NM_009242.1	Mus musculus secreted acidic cysteine rich glycoprotein (Sparc), mRNA.
130348	2.2531	Slp		NM_011413
160402	2.27219	Ogn	18295	NM_008760.2	Mus musculus osteoglycin (Ogn), mRNA.
1300747	2.29607	Clu	12759	NM_013492.1	Mus musculus clusterin (Clu), mRNA.
10639	2.31075	Fhl1	14199	NM_001077362.1	Mus musculus four and a half LIM domains 1 (Fhl1), transcript variant 2, mRNA.
2470551	2.32647	LOC386270		XM_359149.1
7550427	2.32815	Fabp5		NM_010634.1
6960021	2.35882	D830019K05Rik		AK085862
6840709	2.35882	Slc17a6	140919	NM_080853.2	Mus musculus solute carrier family 17 (sodium-dependent inorganic phosphate cotransporter), member 6 (Slc17a6), mRNA.
1580349	2.39181	1810006K23Rik
4150750	2.40999	Cxcl2		NM_009140
770672	2.41775	Gja4	14612	NM_008120.2	Mus musculus gap junction membrane channel protein alpha 4 (Gja4), mRNA.
4050746	2.42723	Cytl1	231162	NM_001081106.1	Mus musculus cytokine like 1 (Cytl1), mRNA.
1050095	2.42817	Upp1	22271	NM_009477.1	Mus musculus uridine phosphorylase 1 (Upp1), mRNA.
1440136	2.43169	LOC386246		XM_359137.1
6200397	2.43378	Lhfpl2	218454	NM_172589.1	Mus musculus lipoma HMGIC fusion partner-like 2 (Lhfpl2), mRNA.
1030273	2.43547	Cdh5		NM_009868
5270021	2.43882	Emcn		NM_016885
2260551	2.43899	Col4a2	12827	NM_009932.2	Mus musculus procollagen, type IV, alpha 2 (Col4a2), mRNA.
4570201	2.45055	AA407270	102371	NM_001033208.1	Mus musculus expressed sequence AA407270 (AA407270), mRNA.
5860358	2.45616	Vegfa		NM_009505.2
1710162	2.46562	Fer1l3		XM_283556.2
7550615	2.46659	LOC386082		XM_359061.1
630332	2.47915	Sftpa1	20387	NM_023134.3	Mus musculus surfactant associated protein A1 (Sftpa1), mRNA.
840092	2.49383	Lyz	17110	NM_013590.2	Mus musculus lysozyme (Lyz), mRNA.
3870561	2.50269	Pdcd1lg1	60533	NM_021893.2	Mus musculus CD274 antigen (Cd274), mRNA.
3400082	2.50656	Capg	12332	NM_001042534.1	Mus musculus capping protein (actin filament), gelsolin-like (Capg), transcript variant 2, mRNA.
1990632	2.54315	LOC385825		XM_358960.1
6450240	2.55609	2310075E07Rik
5050471	2.56224	Nrn1	68404	NM_153529.1	Mus musculus neuritin 1 (Nrn1), mRNA.
5090309	2.56264	Cd209b	69165	NM_026972.2	Mus musculus CD209b antigen (Cd209b), transcript variant 1, mRNA.
1410296	2.56979	Cdo1	12583	NM_033037.3	Mus musculus cysteine dioxygenase 1, cytosolic (Cdo1), mRNA.
730706	2.58223	Serpinh1		NM_009825
6330195	2.5863	Camk2n1	66259	NM_025451.1	Mus musculus calcium/calmodulin-dependent protein kinase II inhibitor 1 (Camk2n1), mRNA.
3870215	2.59016	LOC386078		XM_359058.1
1230639	2.60912	F10		NM_007972.2
2340433	2.614	1110069O07Rik
7040243	2.61541	D0H4S114	27528	NM_053078.3	Mus musculus DNA segment, human D4S114 (D0H4S114), mRNA.
1400309	2.64024	Timp3		NM_011595.1
1780377	2.64364	Plekhc1		NM_146054.1
2100577	2.66353	LOC386218		XM_359123.1
3520221	2.66482	Lxn	17035	NM_016753.2	Mus musculus latexin (Lxn), mRNA.
2510333	2.66559	Ccl12		NM_011331
1300079	2.68296	LOC381471		XM_358590.1
5890255	2.70688	6030404G09Rik		AK077882
6130431	2.7252	Tspan7	21912	NM_019634.2	Mus musculus tetraspanin 7 (Tspan7), mRNA.
7380524	2.72607	Prelp	116847	NM_054077.2	Mus musculus proline arginine-rich end leucine-rich repeat (Prelp), mRNA.
5390328	2.753	Dcn		NM_007833.1
130608	2.7725	Lag3	16768	NM_008479.1	Mus musculus lymphocyte-activation gene 3 (Lag3), mRNA.
7560307	2.78791	Irg1		XM_127883
5420577	2.80174	Hal	15109	NM_010401.3	Mus musculus histidine ammonia lyase (Hal), mRNA.
460754	2.80645	Tff1	21784	NM_009362.1	Mus musculus trefoil factor 1 (Tff1), mRNA.
2100402	2.83175	Bgn	12111	NM_007542.3	Mus musculus biglycan (Bgn), mRNA.
670603	2.8585	Ces3		NM_053200.1
2360519	2.86723	Tek		NM_013690.1
3610082	2.88727	Cxcl1	14825	NM_008176.1	Mus musculus chemokine (C-X-C motif) ligand 1 (Cxcl1), mRNA.
6040242	2.88777	Sema3f	20350	NM_011349.2	Mus musculus sema domain, immunoglobulin domain (Ig), short basic domain, secreted, (semaphorin) 3 F (Sema3f), mRNA.
3140112	2.89881	Sox18		NM_009236.1
1050609	2.91336	Dab2	13132	NM_001008702.1	Mus musculus disabled homolog 2 (Drosophila) (Dab2), transcript variant 2, mRNA.
4880201	2.92152	Xlkd1		NM_053247.3
4060102	2.93974	Col4a1	12826	NM_009931.1	Mus musculus procollagen, type IV, alpha 1 (Col4a1), mRNA.
6330647	3.02617	LOC386164		XM_359102.1
1500286	3.0378	Car4	12351	NM_007607.1	Mus musculus carbonic anhydrase 4 (Car4), mRNA.
3060458	3.05466	Inhba	16323	NM_008380.1	Mus musculus inhibin beta-A (Inhba), mRNA.
7050673	3.06157	Zxda	668171	NR_003292.1	Mus musculus zinc finger, X-linked, duplicated A (Zxda) on chromosome X.
2570240	3.08892	Chi3l3	12655	NM_009892.1	Mus musculus chitinase 3-like 3 (Chi3l3), mRNA.
610661	3.09297	Tnfsf13b		NM_033622
7560717	3.12569	4930443F05Rik		XM_132070.2
630241	3.18001	LOC386288		XM_359160.1
110112	3.18684	Ccl2		NM_011333.1
7650338	3.19591	Ifngr2	15980	NM_008338.2	Mus musculus interferon gamma receptor 2 (Ifngr2), mRNA.
3420162	3.19908	Slc34a2		NM_011402.1
1300092	3.23132	1600029D21Rik		NM_029639.1
2480519	3.25565	LOC386117		XM_359075.1
1940608	3.27696	Lyzs	17105	NM_017372.2	Mus musculus lysozyme (Lyzs), mRNA.
5090053	3.30073	Cd63		NM_007653.1
5290523	3.38854	LOC280097		XM_207108.3
1450491	3.39376	Serpina3h	546546	NM_001034870.2	Mus musculus serine (or cysteine) peptidase inhibitor, clade A, member 3H (Serpina3h), mRNA.
4640446	3.40432	Fmo1	14261	NM_010231.2	Mus musculus flavin containing monooxygenase 1 (Fmo1), mRNA.
4220386	3.44232	LOC386192		XM_359111.1
1470386	3.45601	CRG-L1	230379	NM_139306.1	Mus musculus N-acylsphingosine amidohydrolase 3-like (Asah3l), mRNA.
2340242	3.46743	Fgl2	14190	NM_008013.2	Mus musculus fibrinogen-like protein 2 (Fgl2), mRNA.
4730685	3.48041	Pmp22		NM_008885.1
6380730	3.50533	LOC245892		XM_147335.2
6550681	3.55501	Esam1	69524	NM_027102.1	Mus musculus endothelial cell-specific adhesion molecule (Esam1), mRNA.
3870072	3.55917	Mmp2		NM_008610.1
4780753	3.61383	LOC386330		XM_359173.1
6330047	3.64055	LOC386112		XM_359073.1
4220102	3.65362	Slc9a3r2	65962	NM_023055.1	Mus musculus solute carrier family 9 (sodium/hydrogen exchanger), isoform 3 regulator 2 (Slc9a3r2), transcript variant A, mRNA.
7400725	3.66246	Mglap		NM_008597.2
3520168	3.68475	LOC385959		XM_359014.1
7560563	3.68818	2310058J06Rik		NM_133784
6060050	3.71009	C1qr1		NM_010740.1
3890528	3.7177	Rgs16	19734	NM_011267.1	Mus musculus regulator of G-protein signaling 16 (Rgs16), mRNA.
6180520	3.80081	LOC386256		XM_359142.1
5820204	3.86946	Emp2		NM_007929.1
3520066	3.87701	Mmp14	17387	NM_008608.2	Mus musculus matrix metallopeptidase 14 (membrane-inserted) (Mmp14), mRNA.
3830114	3.89153	Flt1		NM_010228.2
7160671	3.9359	Clecsf12		NM_020008
3850411	3.95674	LOC386298		XM_359163.1
3850202	3.96354	Xcl1	16963	NM_008510.1	Mus musculus chemokine (C motif) ligand 1 (Xcl1), mRNA.
4830010	3.96454	Oasl2	23962	NM_011854.1	Mus musculus 2'-5' oligoadenylate synthetase-like 2 (Oasl2), mRNA.
430739	3.96816	D030013I16Rik	328734	NM_001039164.1	Mus musculus RIKEN cDNA D030013I16 gene (D030013I16Rik), mRNA. XM_897988 XM_897998 XM_904163 XM_918687 XM_918696 XM_918713 XM_918727 XM_918743 XM_918759
5260431	3.98749	LOC386101		XM_359070.1
7550112	4.04656	Cxcl12		NM_013655.2
4120221	4.07452	LOC386268		XM_359148.1
5860347	4.17928	C3		NM_009778.1
1230494	4.3707	LOC386199		XM_359116.1
4900025	4.41104	LOC386360		XM_359184.1
3180543	4.4616	Sdpr	20324	NM_138741.1	Mus musculus serum deprivation response (Sdpr), mRNA.
5360685	4.49502	Igfbp7		NM_008048.1
4290458	4.50049	F730003H07Rik		AK089303
6400719	4.52285	Saa3		NM_011315
1230767	4.56246	Thbd	21824	NM_009378.1	Mus musculus thrombomodulin (Thbd), mRNA.
3290239	4.58004	Plvap	84094	NM_032398.1	Mus musculus plasmalemma vesicle associated protein (Plvap), mRNA.
4200017	4.66857	Cish		NM_009895.2
2100221	4.70133	LOC270589		XM_193524.2
5820184	4.75487	Cdh1		NM_009864.1
2690025	4.97483	Gstm2	14863	NM_008183.2	Mus musculus glutathione S-transferase, mu 2 (Gstm2), mRNA.
520403	5.03704	Cxcl15		NM_011339.1
5360750	5.3591	BC054438	407831	NM_001001183.1	Mus musculus cDNA sequence BC054438 (BC054438), mRNA.
1690187	5.38714	Ly6a	110454	NM_010738.2	Mus musculus lymphocyte antigen 6 complex, locus A (Ly6a), mRNA.
1410168	5.64073	1810057C19Rik	67888	NM_026433.1	Mus musculus transmembrane protein 100 (Tmem100), mRNA.
6420687	5.67269	Mmp12		NM_008605
2360050	5.72277	Inmt	21743	NM_009349.1	Mus musculus indolethylamine N-methyltransferase (Inmt), mRNA.
6110204	6.00938	Ctsk	13038	NM_007802.2	Mus musculus cathepsin K (Ctsk), mRNA.
5570333	6.11283	LOC386144		XM_359091.1
650221	6.39183	LOC385923		XM_359000.1
7160047	6.43774	AA467197	433470	NM_001004174.1	Mus musculus expressed sequence AA467197 (AA467197), mRNA.
6770114	6.86963	Trem2	83433	NM_031254.2	Mus musculus triggering receptor expressed on myeloid cells 2 (Trem2), mRNA.
70601	7.48571	1600023A02Rik	67701	NM_026323.1	Mus musculus WAP four-disulfide core domain 2 (Wfdc2), mRNA.
430386	7.63533	Cldn5		XM_147222.1
4880068	8.12734	Ptprb		NM_029928
1510349	8.15179	Ch25h	12642	NM_009890.1	Mus musculus cholesterol 25-hydroxylase (Ch25h), mRNA.
1400167	8.5345	BC050811	241943	NM_178418.2	Mus musculus cDNA sequence BC050811 (BC050811), mRNA.
1340446	9.15861	Gp38		NM_010329.1
1190241	9.67277	Ccl1	20290	NM_011329.1	Mus musculus chemokine (C-C motif) ligand 1 (Ccl1), mRNA.
5270056	10.3812	Sftpd	20390	NM_009160.1	Mus musculus surfactant associated protein D (Sftpd), mRNA.
2480296	10.7397	Ccl8	20307	NM_021443.1	Mus musculus chemokine (C-C motif) ligand 8 (Ccl8), mRNA.
5260541	11.5216	H2-Bf	14962	NM_008198.1	Mus musculus complement factor B (Cfb), mRNA.
1690035	12.6191	Ramp2		NM_019444.1
1170139	13.5348	Spp1	20750	NM_009263.1	Mus musculus secreted phosphoprotein 1 (Spp1), mRNA.
5490324	15.014	Sftpc	20389	NM_011359.1	Mus musculus surfactant associated protein C (Sftpc), mRNA.
4610072	15.1221	Cav1	12389	NM_007616.2	Mus musculus caveolin, caveolae protein 1 (Cav1), mRNA.
4670674	17.8474	Ccl7	20306	NM_013654.2	Mus musculus chemokine (C-C motif) ligand 7 (Ccl7), mRNA.
5050059	21.4473	Glycam1	14663	NM_008134.1	Mus musculus glycosylation dependent cell adhesion molecule 1 (Glycam1), mRNA.
4640221	23.5475	Temt		NM_009349
1980082	39.9862	Scgb1a1	22287	NM_011681.1	Mus musculus secretoglobin, family 1A, member 1 (uteroglobin) (Scgb1a1), mRNA.
270167	-2.00298	Atp8a1		NM_009727
840349	-2.00342	Ifitm2	80876	NM_030694.1	Mus musculus interferon induced transmembrane protein 2 (Ifitm2), mRNA.
6270131	-2.00601	2310009N05Rik	66943	NM_025861.1	Mus musculus PQ loop repeat containing 1 (Pqlc1), mRNA.
4060575	-2.00675	Itm2b	16432	NM_008410.1	Mus musculus integral membrane protein 2B (Itm2b), mRNA.
3940397	-2.00718	4922503N01Rik	230603	NM_153392.1	Mus musculus RIKEN cDNA 4922503N01 gene (4922503N01Rik), mRNA.
6350600	-2.00849	Nqo3a2	72017	NM_028057.1	Mus musculus cytochrome b5 reductase 1 (Cyb5r1), mRNA.
2000593	-2.0152	Pnpo	103711	NM_134021.2	Mus musculus pyridoxine 5'-phosphate oxidase (Pnpo), mRNA.
3840167	-2.01869	Trim41		NM_145377.1
2000465	-2.01988	IGHV1S119_L33961_Ig_heavy_variable_1S119_14
4540370	-2.02786	Hps3	12807	NM_080634.2	Mus musculus Hermansky-Pudlak syndrome 3 homolog (human) (Hps3), mRNA.
3130280	-2.02894	AI324046		NM_198640.1
7650193	-2.03348	IGKV8-16_Y15977_Ig_kappa_variable_8-16_28
2260471	-2.03477	Crip2	68337	NM_024223.1	Mus musculus cysteine rich protein 2 (Crip2), mRNA.
1230673	-2.03698	Tpd52	21985	NM_009412.2	Mus musculus tumor protein D52 (Tpd52), transcript variant 5, mRNA.
3870538	-2.03776	Rab3il1		NM_144538.1
5890202	-2.04518	Rnf11	29864	NM_013876.2	Mus musculus ring finger protein 11 (Rnf11), mRNA.
2680372	-2.04672	Fhod1	234686	NM_177699.2	Mus musculus formin homology 2 domain containing 1 (Fhod1), mRNA.
2070246	-2.04725	4733401I05Rik
2570196	-2.05108	8430426K15Rik
2000551	-2.0612	Ppap2b		NM_080555.1
5870435	-2.06398	Erlin2	244373	NM_153592.1	Mus musculus ER lipid raft associated 2 (Erlin2), mRNA.
5560470	-2.06504	Psap		NM_011179
2810673	-2.06689	Mpp6	56524	NM_019939.1	Mus musculus membrane protein, palmitoylated 6 (MAGUK p55 subfamily member 6) (Mpp6), mRNA.
5890056	-2.06765	Man2b1		NM_010764
1850307	-2.06937	LOC231081		XM_131957.2
2810072	-2.06965	Cyb5	109672	NM_025797.1	Mus musculus cytochrome b-5 (Cyb5), mRNA.
1990739	-2.07027	Fbxw7		NM_080428
3190470	-2.07062	Clec4a3	73149	NM_153197.3	Mus musculus C-type lectin domain family 4, member a3 (Clec4a3), mRNA.
5700241	-2.07195	IGKV12-67_AJ235933_Ig_kappa_variable_12-67_27
4280433	-2.07754	Tmem141	51875	NM_001040130.1	Mus musculus transmembrane protein 141 (Tmem141), mRNA. XM_979169
5670035	-2.07902	D8Ertd354e		NM_133970
6180427	-2.0804	Dapk2	13143	NM_010019.2	Mus musculus death-associated kinase 2 (Dapk2), mRNA.
2750753	-2.08122	Slc25a39	68066	NM_026542.1	Mus musculus solute carrier family 25, member 39 (Slc25a39), mRNA.
1030133	-2.08182	Tubb2b	73710	NM_023716.1	Mus musculus tubulin, beta 2b (Tubb2b), mRNA.
6180437	-2.08217	Nsf	18195	NM_008740.2	Mus musculus N-ethylmaleimide sensitive fusion protein (Nsf), mRNA.
1030142	-2.08721	Pygl	110095	NM_133198.1	Mus musculus liver glycogen phosphorylase (Pygl), mRNA.
1300707	-2.08905	1100001G20Rik		NM_183249.1
4850373	-2.09398	E330036I19Rik	231871	NM_144915.2	Mus musculus RIKEN cDNA E330036I19 gene (E330036I19Rik), mRNA.
5220356	-2.09571	Pira1	18722	NM_011087.1	Mus musculus paired-Ig-like receptor A1 (Pira1), mRNA.
3710079	-2.09768	6030457N17Rik		XM_133378.3
3840367	-2.09808	Timd4		NM_178759.3
130519	-2.09987	Sat1	20229	NM_009121.3	Mus musculus spermidine/spermine N1-acetyl transferase 1 (Sat1), mRNA.
6520349	-2.10021	Pira11	18724	NM_011088.1	Mus musculus paired-Ig-like receptor A11 (Pira11), mRNA.
5900259	-2.10241	Csf3r	12986	NM_007782.1	Mus musculus colony stimulating factor 3 receptor (granulocyte) (Csf3r), mRNA.
4260435	-2.1055	Ccr3	12771	NM_009914.2	Mus musculus chemokine (C-C motif) receptor 3 (Ccr3), mRNA.
520647	-2.1059	Csf1r		NM_007779.1
4250390	-2.11247	Skap2	54353	NM_018773.2	Mus musculus src family associated phosphoprotein 2 (Skap2), mRNA.
7150255	-2.11357	Acadm	11364	NM_007382.1	Mus musculus acyl-Coenzyme A dehydrogenase, medium chain (Acadm), mRNA.
6270243	-2.11706	BC013481	245945	NM_178446.2	Mus musculus cDNA sequence BC013481 (BC013481), mRNA.
2490095	-2.12006	Gp2	67133	NM_025989.1	Mus musculus glycoprotein 2 (zymogen granule membrane) (Gp2), mRNA.
1010435	-2.12068	Gsto1	14873	NM_010362.1	Mus musculus glutathione S-transferase omega 1 (Gsto1), mRNA.
270228	-2.12246	Stard5	170460	NM_023377.4	Mus musculus StAR-related lipid transfer (START) domain containing 5 (Stard5), mRNA.
4210307	-2.12299	AW490415
5870008	-2.1237	IGKV1-88_AJ231206_Ig_kappa_variable_1-88_289
290576	-2.13266	Dhrs1	52585	NM_026819.2	Mus musculus dehydrogenase/reductase (SDR family) member 1 (Dhrs1), mRNA.
2370279	-2.13665	Phca		NM_025408.1
3310725	-2.14388	Tk2	57813	NM_021028.2	Mus musculus thymidine kinase 2, mitochondrial (Tk2), mRNA.
3140328	-2.14861	Ptp4a3	19245	NM_008975.2	Mus musculus protein tyrosine phosphatase 4a3 (Ptp4a3), mRNA.
4250328	-2.14912	Tcf7l2	21416	NM_009333.2	Mus musculus transcription factor 7-like 2, T-cell specific, HMG-box (Tcf7l2), mRNA.
7100674	-2.15688	Ly96	17087	NM_016923.1	Mus musculus lymphocyte antigen 96 (Ly96), mRNA.
7550706	-2.15744	LOC384412		XM_357630.1
1710066	-2.16435	Apoc1	11812	NM_007469.2	Mus musculus apolipoprotein C-I (Apoc1), mRNA.
4060132	-2.1669	Lrp4	228357	NM_172668.2	Mus musculus low density lipoprotein receptor-related protein 4 (Lrp4), mRNA.
5560561	-2.1696	Mir	71779	NM_027920.3	Mus musculus membrane-associated ring finger (C3HC4) 8 (March8), mRNA.
2940167	-2.17851	IGKV6-29_AJ235967_Ig_kappa_variable_6-29_14
4070025	-2.17918	Slc12a2		NM_009194.1
4060324	-2.18087	IGHV2S4_U53526_Ig_heavy_variable_2S4_142
1780156	-2.18672	Maged1		NM_019791.1
3360343	-2.18858	Pde1b		NM_008800
5720136	-2.19203	Aldh3b1	67689	NM_026316.2	Mus musculus aldehyde dehydrogenase 3 family, member B1 (Aldh3b1), mRNA.
240661	-2.19484	Pigq	14755	NM_011822.3	Mus musculus phosphatidylinositol glycan anchor biosynthesis, class Q (Pigq), mRNA.
6110220	-2.19553	LOC243433		XM_144783.1
2850450	-2.19919	Mapk14	26416	NM_011951.1	Mus musculus mitogen activated protein kinase 14 (Mapk14), mRNA.
7210040	-2.2107	Epb4.1		NM_183428
4280142	-2.21357	2410118I19Rik		XM_129726
2750113	-2.2145	LOC380799		XM_354711.1
7560255	-2.21481	Cd207	246278	NM_144943.2	Mus musculus CD 207 antigen (Cd207), mRNA.
1780370	-2.21543	IGHV5S12_U04228_Ig_heavy_variable_5S12_119
6350402	-2.2162	Hs6st1	50785	NM_015818.1	Mus musculus heparan sulfate 6-O-sulfotransferase 1 (Hs6st1), mRNA.
1030577	-2.2203	Snn	20621	NM_009223.2	Mus musculus stannin (Snn), mRNA.
5890615	-2.22504	Blvra		NM_026678.3
5270377	-2.22967	Gstk1	76263	NM_029555.2	Mus musculus glutathione S-transferase kappa 1 (Gstk1), mRNA.
5960066	-2.23982	Nid2	18074	NM_008695.2	Mus musculus nidogen 2 (Nid2), mRNA.
1580403	-2.24856	Slc11a1		NM_013612	Mus musculus solute carrier family 11 (proton-coupled divalent metal ion transporters), member 1 (Slc11a1), mRNA.
5290546	-2.25208	Ctse		NM_007799
160136	-2.254	3110018K01Rik
6940431	-2.25402	Pcyox1		NM_025823
7000187	-2.25596	Tgm2		NM_009373.2
4010221	-2.28277	Mpeg1		XM_129176.3
60524	-2.29221	Kcnk13	217826	NM_146037.1	Mus musculus potassium channel, subfamily K, member 13 (Kcnk13), mRNA.
4760356	-2.29273	Cat	12359	NM_009804.1	Mus musculus catalase (Cat), mRNA.
6960441	-2.29343	Cbr3	109857	NM_173047.2	Mus musculus carbonyl reductase 3 (Cbr3), mRNA.
4670091	-2.31882	IGHV1S105_L33944_Ig_heavy_variable_1S105_10
6250753	-2.32189	IGLV3_M34597_Ig_lambda_variable_3_108
2850010	-2.32279	Cd86	12524	NM_019388.2	Mus musculus CD86 antigen (Cd86), mRNA.
1300438	-2.32281	D630016K15Rik		AK052662
4290035	-2.32894	Trem3	58218	NM_021407.1	Mus musculus triggering receptor expressed on myeloid cells 3 (Trem3), mRNA.
2850079	-2.33249	Ubadc1	98766	NM_133835.1	Mus musculus ubiquitin associated domain containing 1 (Ubac1), mRNA.
4060609	-2.33274	Clec9a	232414	NM_172732.2	Mus musculus C-type lectin domain family 9, member a (Clec9a), mRNA.
5420538	-2.33297	Lhfp	108927	NM_175386.3	Mus musculus lipoma HMGIC fusion partner (Lhfp), mRNA.
3610025	-2.34133	BC004728		NM_174992.2
6760307	-2.34692	LOC238447		XM_138373.1
7160603	-2.35208	Sepp1	20363	NM_009155.3	Mus musculus selenoprotein P, plasma, 1 (Sepp1), transcript variant 1, mRNA.
4180048	-2.36612	Pira4	18727	NM_011091.1	Mus musculus paired-Ig-like receptor A4 (Pira4), mRNA.
2000356	-2.36801	Ogfrl1		XM_129809
2100484	-2.37932	Plxnb2		XM_484491
1780524	-2.38847	Tfrc	22042	NM_011638.3	Mus musculus transferrin receptor (Tfrc), mRNA.
2570615	-2.38909	Lrp1		NM_008512.1
2850112	-2.39533	1700025G04Rik		NM_197990.1
6220612	-2.40929	4632417K02	208117	NM_177583.2	Mus musculus anterior pharynx defective 1b homolog (C. elegans) (Aph1b), mRNA.
2140309	-2.41067	LOC381923		XM_355944.1
1260255	-2.41116	Ank1	11733	NM_031158.1	Mus musculus ankyrin 1, erythroid (Ank1), mRNA.
6650630	-2.41415	5430400N05Rik	209225	NM_175433.4	Mus musculus zinc finger protein 710 (Zfp710), mRNA.
2100689	-2.41796	Unc93b1	54445	NM_019449.1	Mus musculus unc-93 homolog B1 (C. elegans) (Unc93b1), mRNA.
2690707	-2.42169	1110038D17Rik	68778	NM_175133.1	Mus musculus RIKEN cDNA 1110038D17 gene (1110038D17Rik), mRNA.
3360687	-2.43204	LOC381776		XM_355775.1
1450068	-2.44186	Dysf		NM_021469
6280403	-2.44363	scl0002540.1_6		AK019418.1
7570075	-2.44547	LOC238427		XM_138324.2
3940286	-2.45221	AW046396		NM_177836.2
5670687	-2.45465	Gpr65	14744	NM_008152.1	Mus musculus G-protein coupled receptor 65 (Gpr65), mRNA.
2060082	-2.46716	Slc1a3	20512	NM_148938.2	Mus musculus solute carrier family 1 (glial high affinity glutamate transporter), member 3 (Slc1a3), mRNA.
1580445	-2.47424	Lmyc1	16918	NM_008506.2	Mus musculus v-myc myelocytomatosis viral oncogene homolog 1, lung carcinoma derived (avian) (Mycl1), mRNA.
3840066	-2.47513	Lip1		NM_021460.1
6520725	-2.49078	Gpr43	233079	NM_146187.2	Mus musculus free fatty acid receptor 2 (Ffar2), mRNA.
6900097	-2.51214	Gclm	14630	NM_008129.2	Mus musculus glutamate-cysteine ligase , modifier subunit (Gclm), mRNA.
3140246	-2.52193	Pglyrp1		NM_009402.1
1570551	-2.52305	Mmp9	17395	NM_013599.2	Mus musculus matrix metallopeptidase 9 (Mmp9), mRNA.
2490630	-2.52599	9530046H09Rik	224703	NM_145486.2	Mus musculus membrane-associated ring finger (C3HC4) 2 (March2), mRNA.
7200753	-2.55196	Isp2		NM_053260
4560373	-2.55813	Adipor1		NM_028320.2
1570202	-2.55892	Cmas	12764	NM_009908.1	Mus musculus cytidine monophospho-N-acetylneuraminic acid synthetase (Cmas), mRNA.
4670162	-2.56609	Treml4	224840	NM_172623.1	Mus musculus triggering receptor expressed on myeloid cells-like 4 (Treml4), transcript variant 1, mRNA.
6350114	-2.5731	Ube2l6		NM_019949
160519	-2.58115	Tmem65	74868	NM_175212.4	Mus musculus transmembrane protein 65 (Tmem65), mRNA.
3140102	-2.59056	Paox	212503	NM_153783.2	Mus musculus polyamine oxidase (exo-N4-amino) (Paox), mRNA.
4120750	-2.62139	Slc15a2	57738	NM_021301.1	Mus musculus solute carrier family 15 (H+/peptide transporter), member 2 (Slc15a2), mRNA.
150296	-2.63369	Mkrn1		AK005137
4830082	-2.63801	Bank1		XM_143587.4
5690711	-2.64049	C6	12274	NM_016704.1	Mus musculus complement component 6 (C6), mRNA.
5050008	-2.65296	Smox	228608	NM_145533.1	Mus musculus spermine oxidase (Smox), mRNA.
3390053	-2.65406	Bnip3l	12177	NM_009761.2	Mus musculus BCL2/adenovirus E1B interacting protein 3-like (Bnip3l), mRNA.
580465	-2.66184	Klf3		NM_008453
3460270	-2.66198	2810405K02Rik	66469	NM_025582.2	Mus musculus RIKEN cDNA 2810405K02 gene (2810405K02Rik), mRNA.
6770379	-2.66506	Prnp	19122	NM_011170.1	Mus musculus prion protein (Prnp), mRNA.
1980301	-2.67286	Gpx1		NM_008160.1
7160372	-2.67355	Scamp5	56807	NM_020270.2	Mus musculus secretory carrier membrane protein 5 (Scamp5), mRNA.
1820162	-2.67591	A330080J22Rik		NM_178667
4480326	-2.68526	Urod		NM_009478.1
2320402	-2.69026	Pparg	19016	NM_011146.1	Mus musculus peroxisome proliferator activated receptor gamma (Pparg), mRNA.
5960477	-2.70037	Serpinb6a		NM_009254
3450102	-2.70925	Slc24a6	170756	NM_133221.1	Mus musculus solute carrier family 24 (sodium/potassium/calcium exchanger), member 6 (Slc24a6), mRNA.
2690538	-2.70989	LOC385120		XM_358068.1
4390754	-2.73406	Slc7a7		NM_011405.1
4010020	-2.76285	Cyp27a1	104086	NM_024264.3	Mus musculus cytochrome P450, family 27, subfamily a, polypeptide 1 (Cyp27a1), mRNA.
5270441	-2.76921	Ranbp10		NM_145824.3
3290139	-2.77245	IGHV3S2_M12435_Ig_heavy_variable_3S2_32
1170603	-2.77833	Isca1	69046	NM_026921.2	Mus musculus iron-sulfur cluster assembly 1 homolog (S. cerevisiae) (Isca1), mRNA.
5560711	-2.79212	1200006F02Rik		NM_027872.1
5050403	-2.80412	Frmd4b	232288	NM_145148.1	Mus musculus FERM domain containing 4B (Frmd4b), mRNA.
610364	-2.808	C730029A08Rik
1400672	-2.81791	Aif1	11629	NM_019467.2	Mus musculus allograft inflammatory factor 1 (Aif1), mRNA.
1570520	-2.8209	Trim10	19824	NM_011280.1	Mus musculus tripartite motif protein 10 (Trim10), mRNA.
4220189	-2.86167	Apob48r	171504	NM_138310.1	Mus musculus apolipoprotein B48 receptor (Apob48r), mRNA.
5130687	-2.86702	Slc6a9		NM_008135
3180386	-2.88537	5730469M10Rik	70564	NM_027464.1	Mus musculus RIKEN cDNA 5730469M10 gene (5730469M10Rik), mRNA.
2510037	-2.89514	Alad	17025	NM_008525.3	Mus musculus aminolevulinate, delta-, dehydratase (Alad), mRNA.
6960026	-2.92072	D2Bwg0891e		NM_026797.1
6520706	-2.92411	LOC380808		XM_354721.1
3400646	-2.94308	Ptpns1		XM_149178.1
7050603	-2.94719	D2Ertd217e
7650273	-2.95165	Hist1h1c		NM_015786
5310497	-2.96588	Odz4		NM_011858
2850674	-2.97329	Rhobtb1		XM_125637
630576	-2.99501	4931406C07Rik		NM_133732.1
610491	-2.99817	D12Ertd553e	76820	NM_029758.3	Mus musculus DNA segment, Chr 12, ERATO Doi 553, expressed (D12Ertd553e), mRNA.
1440019	-3.00117	Cd59a	12509	NM_007652.2	Mus musculus CD59a antigen (Cd59a), mRNA.
4640364	-3.01297	LOC380803		XM_354715.1
3830474	-3.01551	Myo9a		XM_356161
2760259	-3.01724	BC049354		XM_194289.2
1450121	-3.02215	Itga9	104099	NM_133721.1	Mus musculus integrin alpha 9 (Itga9), mRNA.
2060193	-3.02364	Centg2	347722	NM_001037136.1	Mus musculus centaurin, gamma 2 (Centg2), transcript variant 2, mRNA.
1090376	-3.02516	IGHV9S6_L14366_Ig_heavy_variable_9S6_92
4900630	-3.04816	Nr1h3		NM_013839.1
7400692	-3.05343	LOC382650		XM_356610.1
2710114	-3.06692	BC022224		NM_177564.2
7650484	-3.06817	1110063G11Rik	68875	NM_178874.2	Mus musculus transmembrane and coiled-coil domains 2 (Tmcc2), mRNA.
5260253	-3.08394	Acp2	11432	NM_007387.1	Mus musculus acid phosphatase 2, lysosomal (Acp2), mRNA.
6520451	-3.11951	Angptl7	654812	NM_001039554.1	Mus musculus angiopoietin-like 7 (Angptl7), mRNA.
5050703	-3.17956	IGKV5-48_V01564_Ig_kappa_variable_5-48_120
830576	-3.21765	Igk-V38		XM_355779.1
5890059	-3.23453	Epb4.9		NM_013514
3840575	-3.24819	Cd244		NM_018729
6940114	-3.25464	2810453I06Rik		NM_026050
5420128	-3.2793	LOC207685		XM_358779
940309	-3.28171	Mpo	17523	NM_010824.1	Mus musculus myeloperoxidase (Mpo), mRNA.
4210470	-3.29798	C2	12263	NM_013484.1	Mus musculus complement component 2 (within H-2S) (C2), mRNA.
5910482	-3.29886	Pilra		NM_153510
4890471	-3.30672	IGHV7S3_J00525_Ig_heavy_variable_7S3_105
2810468	-3.30998	Sort1		NM_019972	Mus musculus sortilin 1 (Sort1), mRNA.
5690047	-3.31776	Adamdec1	58860	NM_021475.1	Mus musculus ADAM-like, decysin 1 (Adamdec1), mRNA.
6520193	-3.33182	Dnase1l3		NM_007870.2
1770152	-3.34647	Itgb5		NM_010580
5290142	-3.35306	Wdr75	73674	NM_028599.1	Mus musculus WD repeat domain 75 (Wdr75), mRNA. XM_899942 XM_899949 XM_905443 XM_919350 XM_919365 XM_919374 XM_919385 XM_919393 XM_919402
6550164	-3.37737	E2f2	242705	NM_177733.2	Mus musculus E2F transcription factor 2 (E2f2), mRNA.
2450343	-3.37822	Hpgd		NM_008278
1450538	-3.41115	IGKV16-104_AJ235936_Ig_kappa_variable_16-104_171
4070500	-3.41982	Kel		NM_032540.1
1820129	-3.42664	Col14a1		AK052963
6620161	-3.42693	St6galnac2	20446	NM_009180.3	Mus musculus ST6 (alpha-N-acetyl-neuraminyl-2,3-beta-galactosyl-1, 3)-N-acetylgalactosaminide alpha-2,6-sialyltransferase 2 (St6galnac2), mRNA.
5900440	-3.46074	Fgd2		NM_013710.1
520343	-3.46491	IGKV6-20_Y15981_Ig_kappa_variable_6-20_12
5820753	-3.48523	Slc38a5	209837	NM_172479.1	Mus musculus solute carrier family 38, member 5 (Slc38a5), mRNA.
7550458	-3.49054	1810011H11Rik		XM_358452.1
5690041	-3.4924	Fgr		NM_010208
5130008	-3.50467	Pappa2		XM_358337.1
4780523	-3.51949	Prdx2	21672	NM_011563.2	Mus musculus peroxiredoxin 2 (Prdx2), mRNA.
2350132	-3.57052	C1qa		NM_007572
4850731	-3.57645	Nav1	215690	NM_173437.1	Mus musculus neuron navigator 1 (Nav1), mRNA.
3780368	-3.59768	IGKV2-109_AJ132683_Ig_kappa_variable_2-109_213
1580309	-3.61679	Hap1		NM_177981.1
6760521	-3.65947	2810012G08Rik
4920193	-3.67647	Mertk		NM_008587
6020743	-3.69199	Maf
6100612	-3.70386	Pde4dip	83679	NM_001039376.1	Mus musculus phosphodiesterase 4D interacting protein (myomegalin) (Pde4dip), transcript variant 1, mRNA.
4210333	-3.72182	Vav2	22325	NM_009500.1	Mus musculus vav 2 oncogene (Vav2), mRNA.
6560204	-3.72409	Tnfrsf21	94185	NM_178589.2	Mus musculus tumor necrosis factor receptor superfamily, member 21 (Tnfrsf21), mRNA.
5360300	-3.74809	Lpl		NM_008509.1
2000647	-3.74962	Igf1	16000	NM_010512.2	Mus musculus insulin-like growth factor 1 (Igf1), transcript variant 1, mRNA.
2450113	-3.77096	Stab2	192188	NM_138673.1	Mus musculus stabilin 2 (Stab2), mRNA.
4920487	-3.80661	Ckb		NM_021273
5870113	-3.81736	Pira3	18726	NM_011090.1	Mus musculus paired-Ig-like receptor A3 (Pira3), mRNA.
870112	-3.85696	1810046I24Rik	69810	NM_027218.1	Mus musculus C-type lectin domain family 4, member b1 (Clec4b1), mRNA.
7160070	-3.85989	6430548M08Rik		NM_172286
5860154	-3.90177	Lst1		XM_359281.1
4540612	-3.91816	Igsf4a		NM_018770
670674	-3.91955	IGHV10S3_AF064446_Ig_heavy_variable_10S3_9
7510554	-3.94217	Akr1b7	11997	NM_009731.1	Mus musculus aldo-keto reductase family 1, member B7 (Akr1b7), mRNA.
2000014	-3.952	LOC232067		XM_132612.2
1170079	-4.01371	IGKV4-91_AJ231229_Ig_kappa_variable_4-91_29
5050438	-4.02406	Amy2		NM_009669
7570553	-4.02723	Klf1		NM_010635
450356	-4.03861	Cte1		NM_012006.1
2340349	-4.06934	Aldh2		NM_009656.1
1980603	-4.15528	S100a9	20202	NM_009114.1	Mus musculus S100 calcium binding protein A9 (calgranulin B) (S100a9), mRNA.
270209	-4.1639	4930570C03Rik	67739	NM_026353.2	Mus musculus RIKEN cDNA 4930570C03 gene (4930570C03Rik), mRNA.
1770767	-4.18374	IGKV15-103_AJ231269_Ig_kappa_variable_15-103_262
4290647	-4.22645	B230113M03Rik		XM_109923.4
1170170	-4.22695	Nfe2	18022	NM_008685.2	Mus musculus nuclear factor, erythroid derived 2 (Nfe2), mRNA.
780164	-4.24503	Hmbs	15288	NM_013551.1	Mus musculus hydroxymethylbilane synthase (Hmbs), mRNA.
130162	-4.25602	IGLC2_J00595_Ig_lambda_constant_2_14
3170577	-4.25908	Lypla3	192654	NM_133792.2	Mus musculus lysophospholipase 3 (Lypla3), mRNA.
2320553	-4.28079	Mscp		NM_030054.2
2810487	-4.28502	Slpi	20568	NM_011414.1	Mus musculus secretory leukocyte peptidase inhibitor (Slpi), mRNA.
5290438	-4.29679	Ela1	109901	NM_033612.1	Mus musculus elastase 1, pancreatic (Ela1), mRNA.
270136	-4.2977	P2ry13	74191	NM_028808.1	Mus musculus purinergic receptor P2Y, G-protein coupled 13 (P2ry13), mRNA.
1050731	-4.30116	LOC384413		XM_357631.1
3420301	-4.30414	Il18	16173	NM_008360.1	Mus musculus interleukin 18 (Il18), mRNA.
7330681	-4.33396	Ccl24		NM_019577.2
7210136	-4.39801	Abcb4	18670	NM_008830.1	Mus musculus ATP-binding cassette, sub-family B (MDR/TAP), member 4 (Abcb4), mRNA.
1190546	-4.44051	S100a8		NM_013650.1
580332	-4.5192	C1qb	12260	NM_009777.1	Mus musculus complement component 1, q subcomponent, beta polypeptide (C1qb), mRNA.
2370364	-4.57342	Cd81	12520	NM_133655.1	Mus musculus CD 81 antigen (Cd81), mRNA.
2750594	-4.5849	BC003277		NM_145402.2
1990706	-4.59683	LOC381783		XM_355782.1
6510487	-4.607	Hebp1		NM_013546.1
5720037	-4.63555	LOC243451		XM_144814.1
5290711	-4.6547	Car2	12349	NM_009801.3	Mus musculus carbonic anhydrase 2 (Car2), mRNA.
1660753	-4.6597	LOC384411		XM_357629.1
1510020	-4.69986	Rgl1		NM_016846.2
70619	-4.7006	IGKV2-137_AJ231263_Ig_kappa_variable_2-137_15
6580204	-4.71628	IGKV11-125_AJ231256_Ig_kappa_variable_11-125_15
1400414	-4.7333	2410076I21Rik		XM_134948.2
6590167	-4.81628	Fcgrt		NM_010189	Mus musculus Fc receptor, IgG, alpha chain transporter (Fcgrt), mRNA.
5670048	-4.86186	Spic	20728	NM_011461.2	Mus musculus Spi-C transcription factor (Spi-1/PU.1 related) (Spic), mRNA.
4040079	-4.8793	IGKV3-2_X16954_Ig_kappa_variable_3-2_18
5910072	-4.89674	2310016A09Rik	69574	NM_181588.2	Mus musculus carboxymethylenebutenolidase-like (Pseudomonas) (Cmbl), mRNA.
4570672	-4.91664	Rims3		NM_182929
5130059	-5.03089	Ifitm6		XM_133956.3
6550477	-5.04726	IGKV14-100_AJ231243_Ig_kappa_variable_14-100_12
4890626	-5.06923	Lcn2	16819	NM_008491.1	Mus musculus lipocalin 2 (Lcn2), mRNA.
3130400	-5.07495	LOC381484		XM_355437.1
3710170	-5.16237	C1qg		NM_007574.1
5560474	-5.19436	2510004L01Rik	58185	NM_021384.2	Mus musculus radical S-adenosyl methionine domain containing 2 (Rsad2), mRNA.
2360672	-5.25731	Hfe	15216	NM_010424.2	Mus musculus hemochromatosis (Hfe), mRNA.
7000202	-5.34789	IGKV6-25_AJ235962_Ig_kappa_variable_6-25_13
3190687	-5.39956	LOC245281		XM_142951.2
2710110	-5.46861	Emr1	13733	NM_010130.1	Mus musculus EGF-like module containing, mucin-like, hormone receptor-like sequence 1 (Emr1), mRNA.
1820224	-5.4774	Marcks		NM_008538
3420037	-5.50805	Cdr2	12585	NM_007672.1	Mus musculus cerebellar degeneration-related 2 (Cdr2), mRNA.
3890685	-5.56521	LOC333501		XM_285436.2
4010446	-5.79902	Blvrb	233016	NM_144923.2	Mus musculus biliverdin reductase B (flavin reductase (NADPH)) (Blvrb), mRNA.
1030373	-5.81872	LOC232060		XM_132608.2
4780379	-5.8426	IGKV3-9_Y15972_Ig_kappa_variable_3-9_10
5490156	-5.84775	LOC272683		XM_195289.1
610592	-5.98595	IGKV8-31_AJ235957_Ig_kappa_variable_8-31_3
5270504	-5.98777	2210413P12Rik	212980	NM_145977.1	Mus musculus solute carrier family 45, member 3 (Slc45a3), mRNA.
6580309	-6.10342	LOC384419		XM_357637.1
2190021	-6.10501	LOC384414		XM_357632.1
1850452	-6.11658	D6Mit97
7100577	-6.42664	Axl	26362	NM_009465.2	Mus musculus AXL receptor tyrosine kinase (Axl), mRNA.
4570408	-6.44731	IGKV4-77_AJ235940_Ig_kappa_variable_4-77_18
2690288	-6.47231	Spnb1		NM_013675
5690300	-6.55086	LOC243467		XM_144849.1
6840279	-6.63348	IGKV6-15_Y15976_Ig_kappa_variable_6-15_15
5570168	-6.6741	IGKV9-128_AJ231245_Ig_kappa_variable_9-128_15
610632	-6.74785	LOC384415		XM_357633.1
650731	-6.93619	Paqr9	75552	NM_198414.2	Mus musculus progestin and adipoQ receptor family member IX (Paqr9), mRNA.
630730	-6.95328	Igk-C		XM_132633.4
6760762	-6.96414	Sdc3		NM_011520.2
6620445	-6.9673	Ptgs1		NM_008969.1
2340022	-7.0481	LOC384422		XM_357640.1
4570204	-7.0644	Pilrb	170741	NM_133209.1	Mus musculus paired immunoglobin-like type 2 receptor beta 1 (Pilrb1), mRNA.
2070300	-7.0948	IGKV4-71_AJ231218_Ig_kappa_variable_4-71_20
7200672	-7.23529	LOC243428		XM_144778.1
1980519	-7.31825	Gypa		NM_010369.2
5720750	-7.38616	IGKV4-53_AJ231231_Ig_kappa_variable_4-53_12
7380064	-7.42336	LOC385277		XM_358165.1
4730220	-7.61395	Mrc1	17533	NM_008625.1	Mus musculus mannose receptor, C type 1 (Mrc1), mRNA.
5420445	-7.6791	E130203B14Rik	320736	NM_178791.2	Mus musculus RIKEN cDNA E130203B14 gene (E130203B14Rik), mRNA.
3870307	-7.9208	LOC385291		XM_358173.1
2030372	-7.97562	Igk-V1		XM_355776.1
1070356	-8.10063	IGKV4-68_AJ231222_Ig_kappa_variable_4-68_18
7200039	-8.33579	LOC385109		XM_358058.1
4920491	-8.40224	6720458D17Rik
3850528	-8.44345	IGKV4-73_AJ231216_Ig_kappa_variable_4-73_18
1710446	-8.53129	LOC232065		XM_132611.2
5810575	-8.82719	IGKV1-131_AJ231197_Ig_kappa_variable_1-131_20
7040044	-8.89124	Trf		NM_133977.1
730487	-8.94031	Ngp	18054	NM_008694.1	Mus musculus neutrophilic granule protein (Ngp), mRNA.
4220100	-9.17621	LOC243430		XM_144780.2
450327	-9.68383	LOC243423		XM_144770.2
20132	-9.69897	IGKV4-62_AJ231210_Ig_kappa_variable_4-62_17
3780639	-9.8864	LOC213684		XM_135590.2
1230161	-10.0815	Cd163	93671	NM_053094.1	Mus musculus CD163 antigen (Cd163), mRNA.
2850398	-10.205	Asb2	65256	NM_023049.1	Mus musculus ankyrin repeat and SOCS box-containing protein 2 (Asb2), mRNA.
3120546	-10.2635	Slco2b1	101488	NM_175316.2	Mus musculus solute carrier organic anion transporter family, member 2b1 (Slco2b1), mRNA.
1770717	-10.3006	Pfc		XM_135820.3
6330239	-10.3301	IGKV4-57_AJ231221_Ig_kappa_variable_4-57_15
2680367	-10.5474	IGKV9-120_V00804$J00566_Ig_kappa_variable_9-120_12
5130202	-10.5567	Snca		NM_009221.1
4780040	-10.5941	Abcc3		XM_358306.1
5900324	-10.6966	A330102K04Rik		XM_283314.1
5050463	-10.88	Hmox1	15368	NM_010442.1	Mus musculus heme oxygenase (decycling) 1 (Hmox1), mRNA.
6960673	-11.0983	IGKV4-61_AJ231209_Ig_kappa_variable_4-61_12
6270072	-11.1437	LOC385253		XM_358150.1
4730180	-11.4472	Igl-V1		XM_148393.1
5340278	-11.4752	Igh-6		XM_354710.1
580402	-15.3429	Hbb-b2	15130	NM_016956.2	Mus musculus hemoglobin, beta adult minor chain (Hbb-b2), mRNA.
510041	-16.5341	Epb4.1l3	13823	NM_013813.1	Mus musculus erythrocyte protein band 4.1-like 3 (Epb4.1l3), mRNA.
6940037	-16.8427	Ltf	17002	NM_008522.2	Mus musculus lactotransferrin (Ltf), mRNA.
670403	-17.6132	Hbb-b1	15129	NM_008220.2	Mus musculus hemoglobin, beta adult major chain (Hbb-b1), mRNA.
450670	-18.3411	Camp	12796	NM_009921.1	Mus musculus cathelicidin antimicrobial peptide (Camp), mRNA.
1580750	-21.1478	LOC381774		XM_355772.1
4480541	-26.1321	Alas2		NM_009653.1
3140095	-27.7538	Itgad	381924	NM_001029872.1	Mus musculus integrin, alpha D (Itgad), mRNA.
7380014	-29.7251	LOC384538		XM_357700.1
2850575	-35.0627	Vcam1	22329	NM_011693.2	Mus musculus vascular cell adhesion molecule 1 (Vcam1), mRNA.
1110079	-40.1173	2510042H12Rik		AK011092
650386	-41.12	LOC381924		XM_355945.1
2140221	-63.7965	Slc40a1		NM_016917.1
7200341	-64.8066	Fcna	14133	NM_007995.2	Mus musculus ficolin A (Fcna), mRNA.
1230435	-73.9593	Slc4a1	20533	NM_011403.1	Mus musculus solute carrier family 4 (anion exchanger), member 1 (Slc4a1), mRNA.
6900440	-100.227	Eraf	170812	NM_133245.1	Mus musculus erythroid associated factor (Eraf), mRNA.

## Sheet: Sheet4
Rnf11		Rnf11				Itgb5
Sat1		Hbb-b1				Igf1
