# Supplementary material for: Chemokine gene expression in lung CD8 T cells correlates with protective immunity in mice immunized intra-nasally with Adenovirus-85A
Source: BMC Med Genomics. 2010 Oct 13;3:46. doi: 10.1186/1755-8794-3-46 (PMC2967494; doi:10.1186/1755-8794-3-46)
Supplement: Additional file 2 — List of 245 transcripts differentially expressed between lung i.n. and lung i.d. [file 1755-8794-3-46-S2.XLSX]

## Sheet: Sheet1
Additional File 2
T Test lung i.n. v lung i.d. unpaired p-value P <= 0.05
Fold change >= 2.0
Fold-Change cut-off : 2.0
Pairing option : Pairs of conditions
Minimum number of pairs:1 out of 1 condition pairs.
Technology : Illumina.SingleColor.MouseWG-6_V2_0_R0_11278593_A
ProbeID	Fold change(lung i.n. vs lung i.d.)	Symbol	Entrez_Gene_ID	Accession	Definition
1050092	14.827	Serpina3g		XM_354694.1
10598	12.5559	Cxcl9		NM_008599
7160047	8.75231	AA467197	433470	NM_001004174.1	Mus musculus expressed sequence AA467197 (AA467197), mRNA.
3850202	7.97177	Xcl1	16963	NM_008510.1	Mus musculus chemokine (C motif) ligand 1 (Xcl1), mRNA.
520072	7.86601	H2-Eb1		NM_010382.1
5860435	7.71338	H2-Ab1	14961	NM_207105.1	Mus musculus histocompatibility 2, class II antigen A, beta 1 (H2-Ab1), mRNA.
6940184	7.42047	Ccl4		NM_013652.1
4670674	6.91753	Ccl7	20306	NM_013654.2	Mus musculus chemokine (C-C motif) ligand 7 (Ccl7), mRNA.
1190241	6.74924	Ccl1	20290	NM_011329.1	Mus musculus chemokine (C-C motif) ligand 1 (Ccl1), mRNA.
3360338	6.56782	Ii		NM_010545.2
5260541	6.53297	H2-Bf	14962	NM_008198.1	Mus musculus complement factor B (Cfb), mRNA.
3450528	6.49799	H2-Ea	14968	NM_010381.2	Mus musculus histocompatibility 2, class II antigen E alpha (H2-Ea), mRNA.
4900754	5.8347	H2-DMb1	14999	NM_010387.2	Mus musculus histocompatibility 2, class II, locus Mb1 (H2-DMb1), mRNA.
2340242	5.70065	Fgl2	14190	NM_008013.2	Mus musculus fibrinogen-like protein 2 (Fgl2), mRNA.
6130072	5.5764	Ii		BC003476
5690246	5.53883	Gbp1	14468	NM_010259.1	Mus musculus guanylate nucleotide binding protein 1 (Gbp1), mRNA.
7040731	5.53377	H2-DMb2		NM_010388
7570630	5.28666	Cxcr6		NM_030712.1
6280477	5.24721	Ifng	15978	NM_008337.1	Mus musculus interferon gamma (Ifng), mRNA.
2340044	5.0182	Slamf8		XM_129596.2
130608	5.00819	Lag3	16768	NM_008479.1	Mus musculus lymphocyte-activation gene 3 (Lag3), mRNA.
4670228	5.00362	Gpnmb	93695	NM_053110.2	Mus musculus glycoprotein (transmembrane) nmb (Gpnmb), mRNA.
1660528	4.937	Ms4a7		NM_027836.3
4830072	4.75519	Rgs1	50778	NM_015811	Mus musculus regulator of G-protein signaling 1 (Rgs1), mRNA.
1690187	4.65282	Ly6a	110454	NM_010738.2	Mus musculus lymphocyte antigen 6 complex, locus A (Ly6a), mRNA.
5720646	4.56176	S100a4	20198	NM_011311.1	Mus musculus S100 calcium binding protein A4 (S100a4), mRNA.
4200017	4.46582	Cish		NM_009895.2
1400041	4.43955	Gbp2	14469	NM_010260.1	Mus musculus guanylate nucleotide binding protein 2 (Gbp2), mRNA.
6420687	4.34592	Mmp12		NM_008605
2760047	4.34057	Ccl3		NM_011337.1
3710170	4.27302	C1qg		NM_007574.1
2480296	4.26701	Ccl8	20307	NM_021443.1	Mus musculus chemokine (C-C motif) ligand 8 (Ccl8), mRNA.
1340446	4.21535	Gp38		NM_010329.1
5860347	4.19762	C3		NM_009778.1
7040170	4.15791	Ubd	24108	NM_023137.2	Mus musculus ubiquitin D (Ubd), mRNA.
630274	4.05666	Cxcl16		NM_023158
1940722	4.0158	Casp1		NM_009807.1
160463	4.01032	Lgals3bp		NM_011150.1
7330278	3.94515	Lgals1		NM_008495.1
5560288	3.91757	Ctla4		NM_009843.2
5690192	3.87942	A630077B13Rik	215900	NM_175449.3	Mus musculus RIKEN cDNA A630077B13 gene (A630077B13Rik), mRNA.
4830543	3.86979	2310061N23Rik		NM_029803
7510020	3.86622	Ifit3	15959	NM_010501.1	Mus musculus interferon-induced protein with tetratricopeptide repeats 3 (Ifit3), mRNA.
6290037	3.85978	Igtp	16145	NM_018738.2	Mus musculus interferon gamma induced GTPase (Igtp), mRNA.
870154	3.85459	H2-DMa	14998	NM_010386.2	Mus musculus histocompatibility 2, class II, locus DMa (H2-DMa), mRNA.
830632	3.81131	Fcrl3	246256	NM_144559.1	Mus musculus Fc receptor, IgG, low affinity IV (Fcgr4), mRNA.
3870561	3.81066	Pdcd1lg1	60533	NM_021893.2	Mus musculus CD274 antigen (Cd274), mRNA.
4540592	3.7939	Klrc1		NM_010652
580332	3.77183	C1qb	12260	NM_009777.1	Mus musculus complement component 1, q subcomponent, beta polypeptide (C1qb), mRNA.
5080326	3.71665	S100a6		NM_011313.1
3180025	3.70948	Ms4a6d		NM_026835.1
1510349	3.70138	Ch25h	12642	NM_009890.1	Mus musculus cholesterol 25-hydroxylase (Ch25h), mRNA.
4040035	3.67128	Nkg7	72310	NM_024253.3	Mus musculus natural killer cell group 7 sequence (Nkg7), mRNA.
6370553	3.54157	Wbscr5		NM_022964.2
1400132	3.45207	LOC547343	547343	NM_001034908.1	Mus musculus similar to H-2 class I histocompatibility antigen, L-D alpha chain precursor (LOC547343), mRNA.
1690768	3.37056	Ccl5	20304	NM_013653.1	Mus musculus chemokine (C-C motif) ligand 5 (Ccl5), mRNA.
20064	3.3625	Capg		NM_007599
4830010	3.33938	Oasl2	23962	NM_011854.1	Mus musculus 2'-5' oligoadenylate synthetase-like 2 (Oasl2), mRNA.
3870047	3.3037	Ctsh	13036	NM_007801.1	Mus musculus cathepsin H (Ctsh), mRNA.
430167	3.27149	Ly86	17084	NM_010745.1	Mus musculus lymphocyte antigen 86 (Ly86), mRNA.
4610373	3.24464	Icsbp1		NM_008320.2
5820184	3.20777	Cdh1		NM_009864.1
3890328	3.19608	Oas1g	23960	NM_011852.2	Mus musculus 2'-5' oligoadenylate synthetase 1G (Oas1g), mRNA.
1690475	3.18962	Gbp4	55932	NM_018734.2	Mus musculus guanylate nucleotide binding protein 3 (Gbp3), mRNA.
2570095	3.16786	Psmb8		NM_010724
6550376	3.16341	Ly6e	17069	NM_008529.2	Mus musculus lymphocyte antigen 6 complex, locus E (Ly6e), mRNA.
1090139	3.12268	Ifi47	15953	NM_008330.1	Mus musculus interferon gamma inducible protein 47 (Ifi47), mRNA.
2230731	3.09516	H2-T17		NM_010396
780221	3.07266	H2-T9		NM_010399
1110445	3.05131	LOC380706		XM_354621.1
110121	3.04112	Ctsb		NM_007798.1
5860243	3.04061	Plac8	231507	NM_139198.1	Mus musculus placenta-specific 8 (Plac8), mRNA.
6280026	3.04011	H2-K1	14972	NM_001001892.1	Mus musculus histocompatibility 2, K1, K region (H2-K1), mRNA.
4760241	3.03755	Cd40	21939	NM_170702.2	Mus musculus CD40 antigen (Cd40), transcript variant 5, mRNA.
6660327	3.03662	Phf11	219131	NM_172603.1	Mus musculus PHD finger protein 11 (Phf11), mRNA.
2230386	3.01339	AI481100	54396	NM_019440.2	Mus musculus interferon inducible GTPase 2 (Iigp2), mRNA.
5550671	3.00478	Ly6c		NM_010741
4200646	2.99472	Ctss	13040	NM_021281.1	Mus musculus cathepsin S (Ctss), mRNA.
4390451	2.99468	H2-D1	14964	NM_010380.2	Mus musculus histocompatibility 2, D region locus 1 (H2-D1), mRNA.
240725	2.99105	Stat1		NM_009283
6840059	2.98924	Tnfsf13b		NM_033622
730129	2.9832	Acot7	70025	NM_133348.1	Mus musculus acyl-CoA thioesterase 7 (Acot7), mRNA.
4040095	2.95185	H2-Q6		NM_207648
6980075	2.93882	H2-Q5	15016	NM_010393.1	Mus musculus histocompatibility 2, Q region locus 5 (H2-Q5), mRNA.
7050433	2.93133	Lpxn	107321	NM_134152.1	Mus musculus leupaxin (Lpxn), mRNA.
2810040	2.9164	D14Ertd668e	219132	NM_199015.1	Mus musculus DNA segment, Chr 14, ERATO Doi 668, expressed (D14Ertd668e), mRNA.
4860224	2.91623	Sod2		NM_013671.2
2450064	2.90838	Psmb9		NM_013585.1
2350181	2.89475	H2-T23	15040	NM_010398.1	Mus musculus histocompatibility 2, T region locus 23 (H2-T23), mRNA.
5820608	2.87877	Irgm	15944	NM_008326.1	Mus musculus immunity-related GTPase family, M (Irgm), mRNA.
4260215	2.87581	Gng2		NM_010315.2
6450682	2.87178	H2-L
5810274	2.83265	0610007H07Rik	68212	NM_026617.1	Mus musculus transmembrane BAX inhibitor motif containing 4 (Tmbim4), mRNA.
6290133	2.82673	2310067E08Rik	71946	NM_028013.1	Mus musculus endonuclease domain containing 1 (Endod1), mRNA.
1240538	2.82117	P2ry14		NM_133200.2
3190577	2.7893	Samhd1	56045	NM_018851.2	Mus musculus SAM domain and HD domain, 1 (Samhd1), mRNA.
5290561	2.78927	1110020C13Rik	66151	NM_025385.2	Mus musculus proline rich 13 (Prr13), mRNA.
2000246	2.78721	Grn	14824	NM_008175.2	Mus musculus granulin (Grn), mRNA.
4280072	2.76763	Arl6ip1	54208	NM_019419.1	Mus musculus ADP-ribosylation factor-like 6 interacting protein 1 (Arl6ip1), mRNA.
5050471	2.75313	Nrn1	68404	NM_153529.1	Mus musculus neuritin 1 (Nrn1), mRNA.
3520142	2.74872	Rog		NM_021397
7040202	2.73376	Bcl2a1d		NM_007536
5720048	2.71711	H2-Q2	15013	NM_010392.2	Mus musculus histocompatibility 2, Q region locus 2 (H2-Q2), mRNA.
1780600	2.70824	Pbef1	59027	NM_021524.1	Mus musculus pre-B-cell colony-enhancing factor 1 (Pbef1), mRNA.
3120465	2.70603	Cstb		NM_007793.2
1400672	2.68141	Aif1	11629	NM_019467.2	Mus musculus allograft inflammatory factor 1 (Aif1), mRNA.
10167	2.6617	LOC56628
2490452	2.63034	Usp18	24110	NM_011909.1	Mus musculus ubiquitin specific peptidase 18 (Usp18), mRNA.
380215	2.62392	Tor3a		NM_023141
1940669	2.62149	Hexb	15212	NM_010422.1	Mus musculus hexosaminidase B (Hexb), mRNA.
4050626	2.61297	Tnf	21926	NM_013693.1	Mus musculus tumor necrosis factor (Tnf), mRNA.
1690091	2.59444	Vim	22352	NM_011701.3	Mus musculus vimentin (Vim), mRNA.
150019	2.57713	Litaf		NM_019980
1940338	2.57655	H2-M3		NM_013819.1
1230341	2.56754	Bhlhb2	20893	NM_011498.2	Mus musculus basic helix-loop-helix domain containing, class B2 (Bhlhb2), mRNA.
4570747	2.5549	Trafd1	231712	NM_172275.1	Mus musculus TRAF type zinc finger domain containing 1 (Trafd1), mRNA.
3290270	2.53749	Hsp105		NM_013559.1
1260128	2.53533	Fbxo6b		NM_015797.1
6840279	2.53313	IGKV6-15_Y15976_Ig_kappa_variable_6-15_15
4050112	2.52827	Glrx	93692	NM_053108.2	Mus musculus glutaredoxin (Glrx), mRNA.
870446	2.52191	H2-T10	15024	NM_010395.5	Mus musculus histocompatibility 2, T region locus 10 (H2-T10), mRNA.
2850010	2.52088	Cd86	12524	NM_019388.2	Mus musculus CD86 antigen (Cd86), mRNA.
2060373	2.51942	Cd79b	15985	NM_008339.1	Mus musculus CD79B antigen (Cd79b), mRNA.
130097	2.5158	Bcl2a1b		NM_007534
1410554	2.49421	Tyki		NM_020557.3
4040435	2.49021	Ndg2	103172	NM_175329.3	Mus musculus Nur77 downstream gene 2 (Ndg2), mRNA.
4290709	2.4895	Ifi30		NM_023065.2
830369	2.48849	Cyba	13057	NM_007806.1	Mus musculus cytochrome b-245, alpha polypeptide (Cyba), mRNA.
110630	2.47878	Ebpl	68177	NM_026598.1	Mus musculus emopamil binding protein-like (Ebpl), mRNA.
2370039	2.47813	Gpr171	229323	NM_173398.1	Mus musculus G protein-coupled receptor 171 (Gpr171), mRNA.
2760181	2.47493	Klk6	16612	NM_010639.5	Mus musculus kallikrein 1 (Klk1), mRNA.
780678	2.47379	Sdcbp2	228765	NM_145535.1	Mus musculus syndecan binding protein (syntenin) 2 (Sdcbp2), mRNA.
1740379	2.47308	Plp2	18824	NM_019755.2	Mus musculus proteolipid protein 2 (Plp2), mRNA.
3290491	2.45909	Copeb		NM_011803.1
6760255	2.44448	Evi2a		NM_010161.1
3850433	2.44169	Prdx5		NM_012021
5700528	2.43883	Cd72	12517	NM_007654.1	Mus musculus CD72 antigen (Cd72), mRNA.
650601	2.43621	Ifi202b	26388	NM_008327.1	Mus musculus interferon activated gene 202B (Ifi202b), mRNA.
3520066	2.43449	Mmp14	17387	NM_008608.2	Mus musculus matrix metallopeptidase 14 (membrane-inserted) (Mmp14), mRNA.
2940504	2.42009	Ncf4	17972	NM_008677.1	Mus musculus neutrophil cytosolic factor 4 (Ncf4), mRNA.
2190021	2.41096	LOC384414		XM_357632.1
1400220	2.38832	LOC215405		XM_137576.2
4490500	2.38177	Id2	15902	NM_010496.2	Mus musculus inhibitor of DNA binding 2 (Id2), mRNA.
6290392	2.37253	Cox17	12856	NM_001017429.2	Mus musculus cytochrome c oxidase, subunit XVII assembly protein homolog (yeast) (Cox17), mRNA.
4290180	2.36704	Casp4	12363	NM_007609.1	Mus musculus caspase 4, apoptosis-related cysteine peptidase (Casp4), mRNA.
1500044	2.35119	LOC386067		XM_359051.1
4880747	2.34976	2310046K10Rik	108670	NM_029495.1	Mus musculus epithelial stromal interaction 1 (breast) (Epsti1), transcript variant a, mRNA.
360121	2.34797	Gng10		NM_025277
2140753	2.34565	Grina		NM_023168.2
2760544	2.34472	Tspo	12257	NM_009775.2	Mus musculus translocator protein (Tspo), mRNA.
4890113	2.3391	Pnp	18950	NM_013632.2	Mus musculus purine-nucleoside phosphorylase (Pnp), mRNA.
1070224	2.33557	Emp3	13732	NM_010129.1	Mus musculus epithelial membrane protein 3 (Emp3), mRNA.
6860291	2.32605	Mif4gd	69674	NM_027162.3	Mus musculus MIF4G domain containing (Mif4gd), mRNA.
460347	2.32576	Cmtm7	102545	NM_133978.1	Mus musculus CKLF-like MARVEL transmembrane domain containing 7 (Cmtm7), mRNA.
6040224	2.3246	Npc2		NM_023409.3
5560474	2.32195	2510004L01Rik	58185	NM_021384.2	Mus musculus radical S-adenosyl methionine domain containing 2 (Rsad2), mRNA.
1770747	2.31402	Lrpap1		NM_013587
1450095	2.31237	Icam1	15894	NM_010493.2	Mus musculus intercellular adhesion molecule (Icam1), mRNA.
10630	2.30474	Mrpl52	68836	NM_026851.1	Mus musculus mitochondrial ribosomal protein L52 (Mrpl52), mRNA.
5560470	2.30221	Psap		NM_011179
6110736	2.29898	B2m	12010	NM_009735.2	Mus musculus beta-2 microglobulin (B2m), mRNA.
4810575	2.29871	Hk3	212032	NM_001033245.1	Mus musculus hexokinase 3 (Hk3), mRNA.
6220274	2.28917	LOC381276		XM_355218.1
2120372	2.27109	LOC212399		XM_137003.2
1470528	2.27068	Hn1	15374	NM_008258.1	Mus musculus hematological and neurological expressed sequence 1 (Hn1), mRNA.
5390088	2.26463	LOC327957		XM_282993.1
7100632	2.2617	Cox8a		NM_007750.1
2510037	2.25866	Alad	17025	NM_008525.3	Mus musculus aminolevulinate, delta-, dehydratase (Alad), mRNA.
5690300	2.25583	LOC243467		XM_144849.1
450309	2.24859	Rab8b	235442	NM_173413.2	Mus musculus RAB8B, member RAS oncogene family (Rab8b), mRNA.
2340731	2.24564	2510048O06Rik	66537	NM_025624.1	Mus musculus proteasome maturation protein (Pomp), mRNA.
3060458	2.24173	Inhba	16323	NM_008380.1	Mus musculus inhibin beta-A (Inhba), mRNA.
6550632	2.23802	0910001L09Rik		XM_132434.2
6520128	2.23275	Smpdl3a		NM_020561.1
2320403	2.23073	Gch1		NM_008102.2
2190056	2.22587	Kdt1		NM_175088.2
3460468	2.21532	Nptn	20320	NM_009145.1	Mus musculus neuroplastin (Nptn), mRNA.
110112	2.21519	Ccl2		NM_011333.1
4560148	2.21366	1810027O10Rik	69186	NM_026982.1	Mus musculus RIKEN cDNA 1810027O10 gene (1810027O10Rik), mRNA. XM_109683 XM_909001
5860491	2.21315	Esd	13885	NM_016903.2	Mus musculus esterase D/formylglutathione hydrolase (Esd), mRNA.
60603	2.21251	Havcr2	171285	NM_134250.1	Mus musculus hepatitis A virus cellular receptor 2 (Havcr2), mRNA.
6020400	2.21146	Samsn1		NM_023380
430703	2.20595	Rnase6	78416	NM_030098.1	Mus musculus ribonuclease, RNase A family, 6 (Rnase6), mRNA.
5870398	2.20479	Psmb10	19171	NM_013640.1	Mus musculus proteasome (prosome, macropain) subunit, beta type 10 (Psmb10), mRNA.
1710133	2.20284	Atp6v0e		NM_025272.1
3360520	2.19191	Tmem49	75909	NM_029478.2	Mus musculus transmembrane protein 49 (Tmem49), mRNA.
10768	2.18668	Gm2a	14667	NM_010299.2	Mus musculus GM2 ganglioside activator protein (Gm2a), mRNA.
4590504	2.17223	1110014C03Rik		NM_026775
4590477	2.17173	M6pr		NM_010749.4
2350397	2.16718	Wars	22375	NM_011710.2	Mus musculus tryptophanyl-tRNA synthetase (Wars), mRNA.
5810521	2.16447	Atp6ap2	70495	NM_027439.2	Mus musculus ATPase, H+ transporting, lysosomal accessory protein 2 (Atp6ap2), mRNA.
5090731	2.15572	Bag1	12017	NM_009736.1	Mus musculus Bcl2-associated athanogene 1 (Bag1), mRNA.
6650301	2.14503	Atp6v1f		NM_025381
5870241	2.14421	Txn1	22166	NM_011660.3	Mus musculus thioredoxin 1 (Txn1), mRNA.
1940482	2.14417	Hprt		NM_013556.1
60050	2.14367	Insl6	27356	NM_013754.1	Mus musculus insulin-like 6 (Insl6), mRNA.
3800470	2.14289	Psmb2	26445	NM_011970.2	Mus musculus proteasome (prosome, macropain) subunit, beta type 2 (Psmb2), mRNA.
4210121	2.1352	Mthfd2		NM_008638
5910372	2.11739	0610012D17Rik	66061	NM_025329.1	Mus musculus RIKEN cDNA 0610012D17 gene (0610012D17Rik), mRNA.
5420458	2.11097	2510010F15Rik		NM_026454
4730520	2.10557	Cox5a		NM_007747
6110577	2.10488	1110003E01Rik		NM_133697.1
870437	2.10002	Bri3		NM_018772.1
1110382	2.07826	Arl10b		NM_026823.1
2810685	2.06992	Glipr1	73690	NM_028608.1	Mus musculus GLI pathogenesis-related 1 (glioma) (Glipr1), mRNA.
1170347	2.06937	Ap2s1	232910	NM_198613.1	Mus musculus adaptor-related protein complex 2, sigma 1 subunit (Ap2s1), mRNA.
4260739	2.06895	Vti1b	53612	NM_016800.2	Mus musculus vesicle transport through interaction with t-SNAREs 1B homolog (Vti1b), mRNA.
3390259	2.0676	1500003D12Rik		NM_025895
7150377	2.0674	Cd83	12522	NM_009856.1	Mus musculus CD83 antigen (Cd83), mRNA.
7160019	2.06725	Psmd14		NM_021526
360050	2.0672	Nmt1		NM_008707.2
5690386	2.06336	LOC234882		XM_125096.3
6760397	2.06226	Edg5		NM_010333
6520598	2.05959	Sas		NM_025982
5700026	2.05906	Rnaset2	68195	NM_026611.2	Mus musculus ribonuclease T2B (Rnaset2b), mRNA.
450195	2.05466	Srp14		NM_009273.2
4220296	2.05359	Uqcrb	67530	NM_026219.1	Mus musculus ubiquinol-cytochrome c reductase binding protein (Uqcrb), mRNA.
1990364	2.04151	Gabarap	56486	NM_019749.3	Mus musculus gamma-aminobutyric acid receptor associated protein (Gabarap), mRNA.
4070678	2.04042	1810035L17Rik		XM_354684.1
540544	2.0403	Pgls	66171	NM_025396.1	Mus musculus BCNP1 homolog (Bcnp1), mRNA.
5270398	2.03999	Ifit2	15958	NM_008332.2	Mus musculus interferon-induced protein with tetratricopeptide repeats 2 (Ifit2), mRNA.
5360703	2.0394	Ndufa2	17991	NM_010885.2	Mus musculus NADH dehydrogenase (ubiquinone) 1 alpha subcomplex, 2 (Ndufa2), mRNA.
7400358	2.03405	Sdcbp	53378	NM_016807.1	Mus musculus syndecan binding protein (Sdcbp), mRNA.
6060564	2.03393	Arrdc4		NM_025549.1
3440195	2.03247	Sh3bgrl3	73723	NM_080559.1	Mus musculus SH3 domain binding glutamic acid-rich protein-like 3 (Sh3bgrl3), mRNA.
2570373	2.03241	Cox5b		NM_009942
7000202	2.03045	IGKV6-25_AJ235962_Ig_kappa_variable_6-25_13
6350189	2.02637	Trex1		NM_011637.4
7570253	2.02545	Soat1		NM_009230
1740280	2.02338	Tcte1l	67117	NM_025975.3	Mus musculus dynein light chain Tctex-type 3 (Dynlt3), mRNA.
4900379	2.02058	Cox6b	110323	NM_025628.1	Mus musculus cytochrome c oxidase, subunit VIb polypeptide 1 (Cox6b1), mRNA.
5890743	2.01998	Sdhb	67680	NM_023374.3	Mus musculus succinate dehydrogenase complex, subunit B, iron sulfur (Ip) (Sdhb), mRNA.
1300048	2.01936	Tebp	56351	NM_019766.2	Mus musculus prostaglandin E synthase 3 (cytosolic) (Ptges3), mRNA.
1740706	2.01282	LOC224163		XM_147236.2
4210291	2.01278	Hal	15109	NM_010401.3	Mus musculus histidine ammonia lyase (Hal), mRNA.
2480059	2.01037	Anxa5	11747	NM_009673.1	Mus musculus annexin A5 (Anxa5), mRNA.
2360370	2.00707	Psmb7	19177	NM_011187.1	Mus musculus proteasome (prosome, macropain) subunit, beta type 7 (Psmb7), mRNA.
3440500	2.00685	1810003N24Rik		NM_025443.1
2900561	2.00454	Nat5	67877	NM_026425.1	Mus musculus N-acetyltransferase 5 (ARD1 homolog, S. cerevisiae) (Nat5), mRNA.
510349	2.00363	Ssr4		NM_009279
2810541	2.00291	Hcph		NM_013545.1
6580646	2.00242	Klrk1	27007	NM_033078.2	Mus musculus killer cell lectin-like receptor subfamily K, member 1 (Klrk1), mRNA.
6520424	2.00123	Rab7	19349	NM_009005.1	Mus musculus RAB7, member RAS oncogene family (Rab7), mRNA.
2140136	2.00121	Hk2	15277	NM_013820.1	Mus musculus hexokinase 2 (Hk2), mRNA.
3450544	2.00073	1700001A24Rik		NM_175395.2

## Sheet: Sheet2
H2-Ab1		Ccl4
Ccl4		Ccl1
Ii		Cxcr6
Cmtm7		LOC381276
1810027O10Rik		1500003D12Rik
