# Supplementary material for: Chemokine gene expression in lung CD8 T cells correlates with protective immunity in mice immunized intra-nasally with Adenovirus-85A
Source: BMC Med Genomics. 2010 Oct 13;3:46. doi: 10.1186/1755-8794-3-46 (PMC2967494; doi:10.1186/1755-8794-3-46)
Supplement: Additional file 3 — List of 9 transcripts differentially expressed between spleen i.n. and spleen i.d. [file 1755-8794-3-46-S3.XLSX]

## Sheet: spleen i.n. vs spleen i.d.
Additional File 3
T Test spleen i.n. v spleen i.d. unpaired p-value P <= 0.05
Fold change >= 1.5
Fold-Change cut-off : 1.5
Pairing option : Pairs of conditions
Minimum number of pairs:1 out of 1 condition pairs.
Technology : Illumina.SingleColor.MouseWG-6_V2_0_R0_11278593_A
ProbeID	Fold change(spleen i.n. vs spleen i.d.)	Symbol	Entrez_Gene_ID	Accession	Definition
5870008	1.55512	IGKV1-88_AJ231206_Ig_kappa_variable_1-88_289
6580646	-1.53177	Klrk1	27007	NM_033078.2	Mus musculus killer cell lectin-like receptor subfamily K, member 1 (Klrk1), mRNA.
4570463	-1.75484	Kcnk5	16529	NM_021542.2	Mus musculus potassium channel, subfamily K, member 5 (Kcnk5), mRNA.
5080326	-1.81104	S100a6		NM_011313.1
6940037	-1.85093	Ltf	17002	NM_008522.2	Mus musculus lactotransferrin (Ltf), mRNA.
4490709	-2.36814	Gzmk	14945	NM_008196.1	Mus musculus granzyme K (Gzmk), mRNA.
5050438	-2.6376	Amy2		NM_009669
4540592	-2.64761	Klrc1		NM_010652
4830612	-2.7797	1110018K11Rik		AK003784

## Sheet: GO
GO ID	GO ACCESSION	GO Term	p-value	Count in Selection	% Count in Selection	Count in Total	% Count in Total
19064	GO:0045233	natural killer cell receptor activity	0.000797011	1	25	2	0.0199283
2446	GO:0004252	serine-type endopeptidase activity	0.000865503	2	50	122	1.21562
5288	GO:0008236	serine-type peptidase activity	0.000997275	2	50	131	1.3053
9432	GO:0017171	serine hydrolase activity	0.000997275	2	50	131	1.3053
11957	GO:0030001	metal ion transport	0.0018334	2	50	178	1.77361
4420	GO:0006812|GO:0006819	cation transport	0.00288889	2	50	224	2.23196
2435	GO:0004175|GO:0016809	endopeptidase activity	0.00306979	2	50	231	2.30171
5258	GO:0008199	ferric iron binding	0.00318519	1	25	8	0.079713
4430	GO:0006826|GO:0015681	iron ion transport	0.00517206	1	25	13	0.129534
4470	GO:0006879	cellular iron ion homeostasis	0.00517206	1	25	13	0.129534
25030	GO:0055072	iron ion homeostasis	0.00517206	1	25	13	0.129534
25401	GO:0070011	peptidase activity, acting on L-amino acid peptides	0.00600736	2	50	325	3.23834
4419	GO:0006811	ion transport	0.00729846	2	50	359	3.57712
5285	GO:0008233	peptidase activity	0.00774165	2	50	370	3.68673
32	GO:0000041	transition metal ion transport	0.00874095	1	25	22	0.219211
11961	GO:0030005	cellular di-, tri-valent inorganic cation homeostasis	0.0178178	1	25	45	0.448386
25024	GO:0055066	di-, tri-valent inorganic cation homeostasis	0.0178178	1	25	45	0.448386
11959	GO:0030003	cellular cation homeostasis	0.01939	1	25	49	0.488242
25038	GO:0055080	cation homeostasis	0.0221368	1	25	56	0.557991
8220	GO:0015674	di-, tri-valent inorganic cation transport	0.0248778	1	25	63	0.62774
4464	GO:0006873	cellular ion homeostasis	0.0264416	1	25	67	0.667597
3244	GO:0005267	potassium channel activity	0.0272227	1	25	69	0.687525
25040	GO:0055082	cellular chemical homeostasis	0.0272227	1	25	69	0.687525
23330	GO:0050801	ion homeostasis	0.0291735	1	25	74	0.737346
4421	GO:0006813	potassium ion transport	0.029953	1	25	76	0.757274
11057	GO:0019725	cellular homeostasis	0.0338435	1	25	86	0.856915
22478	GO:0048878	chemical homeostasis	0.0350084	1	25	89	0.886807
3242	GO:0005261|GO:0015281|GO:0015338	cation channel activity	0.0481367	1	25	123	1.22559
